# Supplementary material for: Clinical implication of minimal residual disease assessment by next-generation sequencing-based immunoglobulin clonality assay in pediatric B-acute lymphoblastic leukemia
Source: Front Oncol. 2022 Sep 15;12:957743. doi: 10.3389/fonc.2022.957743 (PMC9521036; doi:10.3389/fonc.2022.957743)
Supplement: Supplementary file 2 [file DataSheet_2.xlsx]

## Sheet: Data share
No	Age	Age at Dx	Disease status	FRtype	Tx	initial date of sample	Chromosome	Dx	Dx No.	Fusion mutation	Initial1	FU1(RI)_total1	FU1(%)1	FU2(14wk)_total1	FU2(%)1	FU3(24-25wk)_total1	FU3(%)1	FU4_total1	FU4(%)1	Initial2	FU1(RI)2	FU2(14wk)2	FU3(24-25wk)2	RISK Group	Steroid response	Initial WBC	FU1(RI)3	FU2(14wk)3	FU3(24-25wk)3	FU4(9thTx)3	OS
1	5	3.74247	0	1	COGAALL0232	2018-12-17	46,XX[20]	B-lymphoblastic leukemia, NOS	1	NA	63.2746	0	0	0	0					NA	NA	NA	NA	3	NA	66000	1	1	NOT DONE	NOT DONE	0
2	11	8.00548	0	2	CMCP ALL	2016-10-31	46,XX[20]	B-lymphoblastic leukemia, NOS	1	NA	9.47	0.003	0.06	0.00765	0.17	0.00702676	0.175669	0.000897296	0.0598197	NA	NA	NA	NA	2	0	5870	1	1	1	1	0
3	12	10.1808	0	1	CMCP ALL	2018-05-18	48,XX,t(2;5)(p11.2;q35),der(16)t(16;19)(p13.3;q13.1),-19,+21,+21,+22[19]/46,XX[1]	B-lymphoblastic leukemia, NOS	1	NA	85.9308	17.3648	49.6137	0.0880545	5.8703	0.052601	0.478191			NA	NA	NA	NA	3	0	59330	1	1	1	NOT DONE	0
4	12	9.79452	0	1	CMCP ALL	2018-02-26	46,XX,del(2)(q11.2q13)[9]/46,XX[11]	B-lymphoblastic leukemia, NOS	1	NA	61.29	0	0							NA	NA	NA	NA	4	NA	142130	1	1	1	NOT DONE	0
5	11	8.73151	0	1	CMCP ALL	2017-09-15	46,XY,add(12)(p13),add(21)(q22)[4]/46,XY[16]	B-lymphoblastic leukemia, NOS	1	NA	57.31	0.602	24.08	0	0	0	0			NA	NA	NA	NA	2	0	6130	1	1	1	NOT DONE	0
6	6	4.3589	0	1	CMCP ALL	2018-03-09	56~57,XY,+X,+Y,+4,+6,+8,+10,+14,+17,+18,+21,+21[cp11]/46,XY[9]	B-lymphoblastic leukemia with hyperdiploidy	5	NA	20.962	0	0	0	0	0	0			NA	NA	NA	NA	1	0	5900	1	1	1	NOT DONE	0
7	7	3.66301	0	1	CMCP ALL	2016-10-26	53,XX,+X,+6,+8,+14,+17,+21,+21[20].nuc ish(p16x1),(CEP9x2)[384/400]	B-lymphoblastic leukemia with hyperdiploidy	5	NA	50.19	0	0							NA	NA	NA	NA	4	1	207340	1		1	NOT DONE	0
8	5	2.6	0	3	CMCP ALL	2017-06-22	57~58,XY,+X,+4,+6,+8,+der(9)t(1;9)(q21;q22),+10,+14,+17,+18,+21,+21[8]/46,XY[12]	B-lymphoblastic leukemia, NOS	1		19.5448	0.0056	0.16	0.00595	0.07					NA	NA	NA	NA	1	0	3990	1	1	1	NOT DONE	0
9	14	9.67397	1	1	CCG1991	2018-07-10	46~48,XY,add(2)(q31),del(6)(p21.3),+8,del(9)(p21p22),del(11)(p11.2),+mar[cp2]/46,XY[18]	B-lymphoblastic leukemia, NOS	1	NA	85.7755	5.09189	72.7412							NA	NA	NA	NA	2	NA	NA	1	4	NOT DONE	NOT DONE	1
10	5	3.33151	0	1	CMCP ALL	2018-04-16	46,XX[20]	B-lymphoblastic leukemia with t(12;21)(p13.2;q22.1); ETV6-RUNX1	4	ETV6-RUNX1	46.9475	0	0							8.781	0	0	0	1	2	5200	1	1	1	NOT DONE	0
11	14	6.09589	1	2	CMCP ALL	2017-10-27	46,XY,t(2;11)(p10;q10),del(12)(p12p13)[20]/46,XY[10]	B-lymphoblastic leukemia, NOS	1	NA	81.5304	3.031	30.31							NA	NA	NA	NA	3	0	73900	1	1	NOT DONE	NOT DONE	0
12	4	2.26301	0	1	CMCP ALL	2018-02-07	56,XY,+X,+4,+8,+10,+14,+14,+17,+18,+21[16]/46,XY[4]	B-lymphoblastic leukemia with hyperdiploidy	5	NA	69.0911	0.38371	4.79637			0	0			NA	NA	NA	NA	1	0	3690	1	1	1	NOT DONE	0
13	6	3.48493	0	2	CMCP ALL	2017-05-08	46,XX[20]	B-lymphoblastic leukemia, NOS	1	NA	23.5911		no sample	0	0					NA	NA	NA	NA	2	0	1640	1	1	1	NOT DONE	0
14	5	3.14247	0	1	CMCP ALL	2018-06-04	46,XY[20]	B-lymphoblastic leukemia, NOS	1	NA	67.1967	0	0	0	0					NA	NA	NA	NA	2	0	5900	1	1	1	NOT DONE	0
15	17	15.5342	0	1	CMCP ALL	2018-08-24	46,XX[20]	B-lymphoblastic leukemia, NOS	1	NA	92.549	0.85807	10.0949	0	0					NA	NA	NA	NA	4	0	83750	1	1	1	NOT DONE	0
16	18	15.7781	0	1	CMCP ALL	2017-09-19	46,XX[20]	B-lymphoblastic leukemia, NOS	1	NA	45.95	0.0486	0.54	0	0	0	0			NA	NA	NA	NA	4	0	30750	1	1	1	NOT DONE	0
17	20	12.6575	3	1	CMCP ALL	2017-08-21	46,XY,t(9;22)(q34;q11.2)[37]/61~62,idem,+X,+1,+1,+2,+12,+17,+18,+19,+21,+der(22)t(9;22), +mar[cp2]/46,XY[1]	B-lymphoblastic leukemia with t(9;22)(q34.1;q11.2); BCR-ABL1	2	BCR-ABL1	25.03	0.8463	24.18	0	0	0.1833	2.82			0.748	0.0356	0	7.45e-05	4	0	47530	1	1	1		0
18	10	3.77534	1	1	CMCP ALL	2016-09-23	47,XY,?t(4;13)(q25;q22),+5,r(9)(p24q34)[20]/46,XY[5]	B-lymphoblastic leukemia, NOS	1	NA	26.99	6.9003	81.18							NA	NA	NA	NA	2	0	1290	1				0
19	6	3.01096	0	1	CMCP ALL	2016-11-07	46,XY,t(1;15)(q25;q11.2)[5]/54~55,idem,+X,+7,+8,+8,+10,+11,+14,+21,+21[cp15]	B-lymphoblastic leukemia, NOS	1	NA	42.65	0	0							NA	NA	NA	NA	3	0	63010	1	1	1	NOT DONE	0
20	4	2.72055	0	1	CMCP ALL	2018-05-02	54~55,XY,+X,+4,+4,+6,+10,+17,+21,+22,+mar[cp2]/46,XY[18]	B-lymphoblastic leukemia with t(12;21)(p13.2;q22.1);ETV6-RUNX1	4	ETV6-RUNX1	73.0858	0.024218	0.124195	0.250245	7.14986	0	0			1.687	0.00201	0.00563	0	1	0	5630	1	1	1	NOT DONE	0
21	8	4.63836	0	1	CMCP ALL	2016-07-19	46,XX[20]	B-lymphoblastic leukemia, NOS	1	NA	49.03	0	0							NA	NA	NA	NA	2	0	7270	1	1	1	1	0
22	17	14.3945	0	1	CMCP ALL	2017-09-14	46,XY,der(19)t(1;19)(q23;p13.3)[cp2]/46,XY[28]	B-lymphoblastic leukemia with t(1;19)(q23;p13.3); TCF3-PBX1	8	E2A/PBX1	48.95	0.126	1.2	0	0	0	0			positive	negative	negative	negative	3	0	4740	1	1	1	NOT DONE	0
23	20	17.0219	0	1	CMCP ALL	2017-07-12	46,XY,t(1;17)(p36.1;q21)[3]/46,XY[17]	B-lymphoblastic leukemia, NOS	1	NA	54.06	0.0105	0.15	0	0	0	0			NA	NA	NA	NA	4	0	12010	1	1	1	NOT DONE	0
24	9	4.30411	1	3	CMCP ALL	2018-03-29	46,XY[20]	B-lymphoblastic leukemia, NOS	1	NA	36.9912	0	0	0	0					NA	NA	NA	NA	4	1	142250	1	1			0
25	17	13.7041	1	1	CMCP ALL	2017-03-14	46,XY,t(2;13)(p23;q12)[5]/46,XY[15]	B-lymphoblastic leukemia, NOS	1	NA	48.37	69.2758	69.2758	0.881757	13.1206	0.881757	9.7973			NA	NA	NA	NA	4	1	138310	1	1	1		1
27	9	4.89589	1	1	CMCP ALL	2018-08-31	46,XX,del(19)(p13.3)[5]/46,XX[15].nuc ish(TCFx1)[314/400]	B-lymphoblastic leukemia, NOS	1	NA	96.6923	2.23959	74.653	0.355005	10.143					NA	NA	NA	NA	4	1	120890	1	1	1		0
28	6	3.71781	0	1	CMCP ALL	2017-10-23	52,XY,+X,+6,+14,+17,+21,+21[12]/46,XY[8]	B-lymphoblastic leukemia with hyperdiploidy	5	NA	41.35	0	0	0	0					NA	NA	NA	NA	2	0	27770	1	1	1	NOT DONE	0
29	28	4.82192	2	1	CMCP ALL	2016-11-14	56~61,XX,+add(1)(p13),+4,+6,+8,+del(9)(q22),+10,+11, +12,+14,+15,+17,+18,+21,+21,+add(22)(p13)[cp4]/46,XX[16]	B-lymphoblastic leukemia, NOS	1	NA	56.82	0.0114	0.38							NA	NA	NA	NA	NA	NA	NA	1				1
30	14	12.0192	0	1	CMCP ALL	2018-02-21	46,XX,t(7;18)(p11.2;p11.2)[2]/46,idem,add(15)(q26.3)[3]/46,XX[15]	B-lymphoblastic leukemia, NOS	1	NA	65.5465	24.6732	70.495	0.523085	8.04746	0	0			NA	NA	NA	NA	4	0	85470	3	1	1	NOT DONE	0
31	15	11.6548	0	1	CMCP ALL	2016-08-03	46,XY[20]	B-lymphoblastic leukemia, NOS	1	NA	41.98	0	0							NA	NA	NA	NA	3	0	83080	1	1	1	NOT DONE	0
32	17	13.8164	0	3	CMCP ALL	2017-05-10	46,XX[5]	B-lymphoblastic leukemia, NOS	1	NA	9.737		no sample	0	0					NA	NA	NA	NA	3	NA	2290	1	1	1	NOT DONE	0
33	16	13.6603	0	1	CMCP ALL	2017-08-11	46,X,dic(X;1)(q28;p13),+1,t(1;19)(q23;p13.3)[18]/47,idem,+8[2]	B-lymphoblastc leukemia with t(1;19)(q23;p13.3);TCF3-PBX1	8	E2A/PBX1	51.77	0	0	0	0					positive	negative	negative	negative	3	0	7880	1	1	1	NOT DONE	0
34	6	4.9863	0	1	CMCP ALL	2018-08-24	6,XX[20]	B-lymphoblastic leukemia with t(12;21)(p13.2;q22.1);ETV6-RUNX1	4	ETV6-RUNX1	67.3468	0	0	0	0					8.578	0	0	0	1	0	49190	1	1	1	NOT DONE	0
35	9	7.26575	0	1	CMCP ALL	2018-08-22	46,XY,t(1;19)(q23;p13.3),der(9)t(9;9)(p12;q21)[25]/46,XY[5]	B-lymphoblastc leukemia with t(1;19)(q23;p13.3);TCF3-PBX1	8	TCF3-PBX1	68.9682	0.0169224	0.307681	0	0	0.035	13.71	2.4875	49.75	positive	negative	negative	positive	4	1	138710	1	1	4	NOT DONE	0
36	6	4.09863	0	1	CMCP ALL	2017-10-07	53,XX,+X,+4,+6,+14,+17,+18,+21[15]/46,XX[5]	B-lymphoblastic leukemia with hyperdiploidy	5	NA	49.33		no sample	0	0	0	0	0	0	NA	NA	NA	NA	2	0	33880	1	1	1	NOT DONE	0
37	8	5.11781	0	1	CMCP ALL	2017-07-27	46,XY,?-8,add(12)(p13),+21,inc[cp2]/46,XY[8].nuc ish(ETV6x2~4),(RUNX1x2~5)(ETV6 con RUNX1x1~2)[180/400]	B-lymphoblastic leukemia with t(12;21)(p13.2;q22.1);ETV6-RUNX1	4	ETV6-RUNX1	78.23	0	0	0	0	0	0	0	0	3.347	0	0	0	1	0	10990	1	1	1	NOT DONE	0
38	5	2.73425	0	1	CMCP ALL	2018-04-09	57,XX,+X,+X,+4,+8,+9,+10,+14,+17,+18,+21,+21[9]/46,XX[11]	B-lymphoblastic leukemia with hyperdiploidy	5	NA	76.3604	0.551769	1.57648	0	0	0	0			NA	NA	NA	NA	1	0	7960	1	1	1	NOT DONE	0
39	21	16.9562	0	1	CMCP ALL	2016-07-01	46,XY[20]	B-lymphoblastic leukemia, NOS	1	NA	26.88	0.05885	1.07							NA	NA	NA	NA	4	0	15410	1	1	1	1	0
40	8	5.29041	0	1	CMCP ALL	2017-06-15	45,X,-X,del(6)(q21q23),t(9;12)(q13;p11.2)[14]/46,XX[6].nuc ish(ETV6,RUNX1)x3(ETV6 con RUNX1x2)[376/400]	B-lymphoblastic leukemia with t(12;21)(p13.2;q22.1);ETV6-RUNX1	4	ETV6-RUNX1	8.49	0.0031	0.31	0.0075	1.5					3.778	0	0	0	4	0	142590	1	1	1	NOT DONE	0
41	18	15.7397	0	1	CMCP ALL	2017-07-03	46,XY[20]	B-lymphoblastic leukemia, NOS	1	NA	55.46	0	0							NA	NA	NA	NA	4	0	9710	1	1	1	NOT DONE	0
42	12	9.21096	0	1	CMCP ALL	2017-10-10	47,XX,+10[2]/47,idem,der(1)t(1;2)(q12;p21),der(2)t(1;2)(q12;p21),dup(1)(q21q32),del(7)(q22 q32)[10]/ 46,XX,der(2)t(2;6)(p11.2;p11.2),der(6)t(6;17)(p11.2;q11.2),t(11;20)(q13;q11.2),add(17)(q11.2) [6]/46,XX[2]	B-lymphoblastic leukemia, NOS	1	NA	34.08	0.206049	0.542233	0.251354	6.28385	0.0806027	2.30293	0.0361687	1.03339	NA	NA	NA	NA	3	0	61160	1	1	1	NOT DONE	0
43	12	9.91507	0	1	CMCP ALL	2017-08-14	47,XX,del(9)(p13p22),+21[18]/46,XX[12]	B-lymphoblastic leukemia, NOS	1	NA	39.56	0	0							NA	NA	NA	NA	2	0	5840	1	1	1	NOT DONE	0
44	19	12	3	1	Mixed	2018-01-17	46,XX[20]	B-lymphoblastic leukemia with t(9;22)(q34.1;q11.2); BCR-ABL1	2		48.68			0.0024	0.04	0	0			1.0626		0	0
45	9	7.1589	0	1	CMCP ALL	2018-08-31	49,XX,+21,+21,+i(21)(q10),inc[1]/46,XX[19]	B-lymphoblastic leukemia with iAMP21	10	NA	56.769	0.000360452	0.144181	0	0					NA	NA	NA	NA	2	NA	2120	1	1	1	NOT DONE	0
46	18	14.8	0	1	CMCP ALL	2017-04-26	46,XY[20]	B-lymphoblastic leukemia, NOS	1	NA	52.85		no sample	0	0	0.0354	4.48	76.811	78.3785	NA	NA	NA	NA	4	0	114800	1	1	1	CNS relapse	0
47	19	16.6219	0	1	CMCP ALL	2017-09-29	46,XY[20]	B-lymphoblastic leukemia, NOS	1	NA	51.55	0.0174479	0.498511	0	0	0.00153842	0.00833583			NA	NA	NA	NA	4	0	50130	1	1	1	CNS relapse	0
48	6	3.08219	0	1	CMCP ALL	2017-08-09	46,XY[20]	B-lymphoblastic leukemia, NOS	1	NA	48.65	0	0.18	0	0					NA	NA	NA	NA	3	0	7220	1	1	1	NOT DONE	0
49	5	3.53699	0	1	CMCP ALL	2018-08-23	46,XY,t(1;12)(q21;q24.1)[18]/46,XY[2].nuc ish(ETV6x1),(RUNX1x2)[388/400]	B-lymphoblastic leukemia, NOS	1	NA	85.7713	0	0	0	0					NA	NA	NA	NA	2	0	9710	1	1	1	NOT DONE	0
50	8	5.67671	0	1	CMCP ALL	2017-09-30	46,XY[20]	B-lymphoblastic leukemia, NOS	1	NA	13.8	0	0							NA	NA	NA	NA	2	0	11610	1	1	1	NOT DONE	0
51	15	15.4849	0	1	CMCP ALL	2017-08-11	64~67,XXX,+1,-2,-3,der(3)t(1;3)(q12;q29),+8,-9,+11,+12,+14,add(17)(p13)x2,+21,inc[cp3]/46,XX[11]	B-lymphoblastic leukemia, NOS	1	TP53 mutation (negative in buccal swab)	80.73	0.00685	0.0274	0	0					NA	NA	NA	NA	4	0	6570	2	1	1	NOT DONE	0
52	12	12.3452	1	1	Reinduction	2017-10-15	46,XX[20]	B-lymphoblastic leukemia, NOS	1	NA	65.22	0.07143	0.4762	4.5e-05	0.0018					NA	NA	NA		NA	NA		1		1	NA	0
53	17	15.7918	4	1	FLA-ida	2017-11-08	46,XX[20]	B-lymphoblastic leukemia, NOS	1		84.63	0.0365915	0.6653	0.003345	0.0446	0.0003	0.008	47.1188	67.02	NA				NA	NA	50860	1			NA
54	4	4.3726	0	1	CMCP ALL	2017-11-17	48~50,XX,der(1)(add(1)(p36.3)del(1)(q25),t(9;21)(q11;p11.2),+10,del(14)(q24),+21,der(22)t(1;22)(q23;p11.2)[cp6]/46,XX[14].	B-lymphoblastic leukemia with t(12;21)(p13.2;q22.1);ETV6-RUNX1	4	ETV6-RUNX1	82.75	0	0	0	0	0	0			2.955	0	0		3	0	94960	1	1	1	NOT DONE	0
55	2	2.25205	0	1	Transfer	2018-04-24	46,XY,del(3)(q27)[3]/46,XY[17]	B-lymphoblastic leukemia with t(12;21)(p13.2;q22.1);ETV6-RUNX1	4	ETV6-RUNX1	66.65	0	0	0	0					11.923	0	0		1	NA	24000	1	1	1	NOT DONE	0
56	11	11.1616	0	1	CMCP ALL	2018-05-24	46,XY[20].nuc ish(ETV6x1),(RUNX1x2)[80/400]	B-lymphoblastc leukemia with t(1;19)(q23;p13.3);TCF3-PBX1	8	TCF3-PBX1	86	0	0	0	0					양성	음성			3	0	7120	1	1	1	NOT DONE	0
